# Supplementary material for: Challenges Addressing Inequalities in Measles Vaccine Coverage in Zambia through a Measles–Rubella Supplementary Immunization Activity during the COVID-19 Pandemic
Source: Vaccines (Basel). 2023 Mar 7;11(3):608. doi: 10.3390/vaccines11030608 (PMC10059977; doi:10.3390/vaccines11030608)
Supplement: Supplementary file 1 [file vaccines-11-00608-s001.zip]

Archive with 1 entries (1 files):
- vaccines-2252053-supplementary.pdf
